# Supplementary material for: Exploring Ethnic Disparities in Burn Injury Outcomes in the UK: A Systematic Review
Source: Eur Burn J. 2025 Aug 22;6(3):48. doi: 10.3390/ebj6030048 (PMC12452468; doi:10.3390/ebj6030048)
Supplement: Supplementary file 1 [file ebj-06-00048-s001.zip]

Archive with 1 entries (1 files):
- ebj-3752619-supplementary.pdf
